# Supplementary material for: ZIC2 induces pro-tumor macrophage polarization in nasopharyngeal carcinoma by activating the JUNB/MCSF axis
Source: Cell Death Dis. 2023 Jul 21;14(7):455. doi: 10.1038/s41419-023-05983-x (PMC10362010; doi:10.1038/s41419-023-05983-x)
Supplement: Supplementary file 5 — Supplemental table 2 [file 41419_2023_5983_MOESM5_ESM.xlsx]

## Sheet: RPKM 
	HNE1	HNE1	HNE1		CNE2	CNE2	CNE2
	shIZIC2#1 RPKM	shIZIC2#2 RPKM	shCtrl RPKM		shIZIC2#1 RPKM	shIZIC2#2 RPKM	shCtrl RPKM
2019-03-01	413	704	420		659	614	758
2019-03-01	202	228	202		296	297	314
2019-03-02	101	164	141		114	137	126
2019-03-02	8	13	24		21	37	17
2019-03-03	16	21	25		17	13	20
2019-03-04	16	60	16		1	2	12
2019-03-05	1729	2141	1948		1738	1470	1696
2019-03-06	4598	5738	5419		7485	6765	7314
2019-03-07	1960	2393	2139		1995	1886	2001
2019-03-08	46	57	44		47	54	45
2019-03-09	124	127	96		188	163	176
2019-03-10	0	3	2		6	7	3
2019-03-11	0	0	1		0	0	0
2019-12-01	5	0	2		0	1	0
5_8S_rRNA	0	2	3		2	1	3
5S_rRNA	0	3	2		2	2	0
7SK	0	0	0		1	0	0
A1BG	0	0	0		2	0	0
A1BG-AS1	0	0	0		0	0	0
A1CF	0	1	5		1	1	0
A2M	2	0	1		278	65	97
A2M-AS1	1	0	2		15	9	10
A2ML1	0	1	1		1	2	0
A2ML1-AS1	0	0	0		0	0	0
A2ML1-AS2	0	0	0		0	0	0
A2MP1	1	4	3		28	20	18
A3GALT2	3	3	1		0	0	1
A4GALT	178	164	195		180	364	263
A4GNT	0	1	0		0	0	0
AAAS	888	957	867		1453	1128	1507
AACS	1178	1211	1534		1017	843	933
AACSP1	25	25	31		3	0	1
AADAC	94	84	101		35	15	33
AADACL2	0	0	0		0	0	0
AADACL2-AS1	4	4	4		4	0	0
AADACL3	0	0	0		0	0	0
AADACL4	0	0	1		0	0	0
AADACP1	282	276	393		58	48	67
AADAT	111	181	98		0	1	0
AAGAB	1055	1124	1066		1245	854	1115
AAK1	1004	1351	1160		1068	873	1048
AAMDC	30	28	46		15	24	22
AAMP	1966	2406	2056		2259	1805	2277
AANAT	4	2	5		3	11	10
AAR2	1466	2015	1593		1370	1184	1489
AARD	0	0	0		0	0	0
AARS	5469	6491	5223		5760	5252	5163
AARS2	550	728	625		722	616	710
AARSD1	72	86	49		93	45	78
AARSP1	0	0	0		0	0	0
AASDH	456	549	603		224	233	298
AASDHPPT	1516	2167	1630		2496	2375	2593
AASS	509	656	698		0	0	0
AATBC	24	13	11		38	28	21
AATF	20	20	9		25	17	33
AATK	41	47	38		425	453	349
ABALON	78	83	108		37	20	37
ABAT	2	3	1		0	1	1
ABBA01000933.1	0	0	0		0	0	0
ABBA01000935.2	0	2	2		1	2	1
ABBA01006766.1	0	0	0		0	0	0
ABBA01045074.1	0	0	0		0	0	0
ABBA01045074.2	0	0	0		0	0	0
ABCA1	41	27	53		13	12	10
ABCA10	42	74	77		5	7	9
ABCA11P	53	127	79		24	28	27
ABCA12	57	49	60		43	82	43
ABCA13	64	57	72		0	0	0
ABCA17P	2	0	4		4	6	4
ABCA2	1033	1171	1459		2610	3167	3248
ABCA3	4	4	6		10	4	2
ABCA4	1	1	11		33	49	29
ABCA5	155	246	283		166	140	149
ABCA6	0	1	1		1	0	0
ABCA7	479	580	558		975	952	914
ABCA8	0	0	1		0	0	0
ABCA9	0	0	4		0	2	0
ABCA9-AS1	0	0	0		0	0	0
ABCB1	0	0	1		0	0	0
ABCB10	455	937	748		506	660	795
ABCB10P1	0	1	2		0	0	0
ABCB10P3	1	3	3		0	4	1
ABCB10P4	0	0	0		0	0	0
ABCB11	2	5	0		0	0	0
ABCB4	1	1	2		0	1	2
ABCB5	3	1	2		0	0	0
ABCB6	35	58	53		86	86	82
ABCB7	1601	2191	2074		1539	1389	1637
ABCB8	604	647	616		1014	1074	1039
ABCB9	410	561	421		210	252	243
ABCC1	232	302	264		154	115	181
ABCC10	335	347	306		534	522	504
ABCC11	3	2	5		4	0	2
ABCC12	0	0	0		0	0	1
ABCC13	0	0	1		0	0	0
ABCC2	5247	6869	6583		10737	8515	9326
ABCC3	713	814	1435		2520	1670	1751
ABCC4	1441	1987	1441		2347	1886	2414
ABCC5	1456	2298	1967		1517	1525	1564
ABCC5-AS1	4	0	1		8	0	0
ABCC6	1	1	3		2	0	1
ABCC6P1	0	0	1		0	0	0
ABCC6P2	0	1	2		0	0	0
ABCC8	0	3	0		0	2	0
ABCC9	2098	2645	3298		1	1	2
ABCD1	143	75	217		934	643	925
ABCD1P2	0	0	0		0	0	0
ABCD1P3	0	0	0		0	0	0
ABCD1P4	0	0	0		0	0	0
ABCD1P5	0	0	0		0	0	1
ABCD2	1	1	7		0	0	0
ABCD3	1761	2191	2057		2884	2558	2858
ABCD4	437	486	505		476	417	505
ABCE1	3108	4066	3271		3902	3273	3980
ABCF1	44	40	45		42	19	39
ABCF2	861	1117	878		1294	973	1426
ABCF2P1	7	4	1		5	11	9
ABCF2P2	0	0	0		0	0	0
ABCF3	1202	1454	1202		1537	1304	1676
ABCG1	113	89	117		246	237	201
ABCG2	236	256	260		3713	3158	2429
ABCG4	0	1	0		2	1	1
ABCG5	0	0	0		0	1	1
ABCG8	0	1	0		0	0	0
ABHD1	1	0	4		1	3	4
ABHD10	1037	1331	1194		982	838	915
ABHD11	585	854	714		599	444	588
ABHD11-AS1	0	2	2		0	2	1
ABHD12	569	761	609		510	461	500
ABHD12B	19	30	37		23	11	14
ABHD13	728	746	817		808	726	820
ABHD14A	136	116	145		97	63	103
ABHD14A-ACY1	1	1	0		0	0	1
ABHD14B	1181	1296	1210		1167	1031	1099
ABHD15	187	166	170		115	165	159
ABHD15-AS1	0	0	0		0	0	0
ABHD16A	0	0	0		0	0	0
ABHD16B	0	0	0		0	0	0
ABHD17A	797	960	860		1158	925	1202
ABHD17AP1	127	158	140		178	155	176
ABHD17AP3	5	9	3		3	7	7
ABHD17AP4	22	25	14		32	33	30
ABHD17AP5	8	18	22		20	18	35
ABHD17AP6	6	3	2		3	3	5
ABHD17AP7	0	0	0		0	0	0
ABHD17AP8	0	0	0		0	0	0
ABHD17AP9	0	0	0		0	0	0
ABHD17B	320	491	377		826	688	716
ABHD17C	527	602	550		550	543	686
ABHD18	425	556	531		439	344	391
ABHD2	1465	1722	1590		2100	1590	1777
ABHD3	688	784	709		497	417	437
ABHD4	573	532	654		591	526	427
ABHD5	328	466	385		601	583	599
ABHD6	275	357	215		170	139	184
ABHD8	15	32	30		40	51	63
ABI1	754	852	703		572	532	572
ABI1P1	0	0	2		0	1	0
ABI2	1777	1993	2173		2160	1760	2424
ABI3	0	1	2		0	0	0
ABI3BP	32	43	56		2	3	5
ABITRAM	805	1016	797		734	643	760
ABITRAMP1	0	0	0		0	0	0
ABL1	2889	3917	3353		2975	2978	3405
ABL2	1823	2448	3005		1813	1809	2204
ABLIM1	4856	6302	5764		5932	5608	5817
ABLIM2	51	35	30		10	10	17
ABLIM3	208	174	372		98	54	124
ABO	20	7	40		11	25	13
ABR	10	6	4		8	5	9
ABRA	1	2	0		0	0	0
ABRACL	692	812	806		571	468	552
ABRAXAS1	241	247	228		149	180	167
ABRAXAS2	728	906	725		775	705	815
ABT1	1581	1880	1338		1376	1018	1403
ABT1P1	0	0	0		0	0	0
ABTB1	36	45	80		122	148	128
ABTB2	230	257	263		516	390	461
AC000032.1	0	0	0		0	0	0
AC000035.1	0	0	0		0	0	0
AC000036.1	0	0	0		0	0	0
AC000041.1	0	0	0		0	0	0
AC000050.1	0	0	0		0	0	0
AC000058.1	0	0	0		2	0	0
AC000061.1	0	0	0		0	0	0
AC000065.1	4	4	3		3	5	1
AC000065.2	2	1	3		0	0	3
AC000067.1	0	0	0		0	0	0
AC000068.1	8	6	4		17	8	12
AC000068.2	1	1	1		0	1	0
AC000068.3	0	0	0		0	0	0
AC000072.1	3	0	2		11	3	17
AC000077.1	0	0	0		0	0	0
AC000078.1	0	0	5		5	5	8
AC000081.1	0	0	0		0	0	0
AC000081.2	0	0	0		0	0	0
AC000082.1	0	0	2		1	1	0
AC000085.1	0	0	0		0	1	0
AC000089.1	229	320	267		280	231	260
AC000093.1	0	0	0		2	1	1
AC000095.1	0	0	0		0	0	0
AC000095.2	0	0	0		0	0	0
AC000095.3	0	0	2		3	0	7
AC000099.1	0	0	0		0	0	0
AC000111.1	0	0	0		0	0	0
AC000111.2	0	0	0		0	0	0
AC000113.1	0	2	0		0	0	0
AC000120.1	3	4	5		9	4	5
AC000120.2	0	0	0		0	0	0
AC000120.3	0	0	0		0	0	0
AC000123.1	36	46	37		39	34	69
AC000123.2	19	18	6		9	7	8
AC000123.3	150	176	177		258	206	233
AC000124.1	0	0	0		0	0	0
AC000362.1	0	0	0		0	0	0
AC000367.1	0	0	0		0	0	0
AC000372.1	0	0	0		0	0	0
AC000374.1	0	0	0		0	0	0
AC000403.1	8	7	5		0	0	0
AC001226.1	0	0	0		0	0	0
AC001226.2	6	10	7		15	13	9
AC002044.1	0	0	0		0	1	0
AC002044.2	0	0	3		0	0	0
AC002044.3	0	0	0		0	0	0
AC002056.1	44	76	61		139	118	130
AC002056.2	0	0	0		0	0	0
AC002057.1	0	0	0		0	0	0
AC002057.2	0	0	0		0	0	0
AC002059.1	3	2	2		2	3	2
AC002059.2	1	0	2		2	0	0
AC002059.3	21	24	31		20	12	21
AC002064.1	0	0	3		1	1	0
AC002064.2	1	5	2		1	2	2
AC002064.3	0	0	0		0	0	0
AC002066.1	10	14	21		13	5	5
AC002069.1	0	0	0		0	0	0
AC002069.2	0	0	0		0	0	0
AC002069.3	0	0	0		0	0	0
AC002069.4	0	0	0		0	0	0
AC002070.1	0	0	0		0	0	0
AC002072.1	0	0	0		0	0	0
AC002074.1	0	0	0		0	0	0
AC002074.2	0	0	0		0	0	0
AC002075.1	1	0	0		1	0	0
AC002075.2	5	1	2		1	0	1
AC002076.1	2	4	10		3	3	6
AC002076.2	0	0	0		3	0	0
AC002090.1	0	0	0		0	0	0
AC002091.1	0	0	0		0	0	0
AC002091.2	0	0	0		0	0	0
AC002094.1	0	2	0		3	9	1
AC002094.2	0	0	0		0	0	0
AC002094.3	0	0	0		0	0	0
AC002094.4	0	0	0		0	0	0
AC002094.5	0	1	0		0	3	0
AC002101.1	0	0	0		0	0	0
AC002115.1	0	0	0		0	0	0
AC002116.1	0	0	0		0	0	0
AC002116.2	34	38	45		31	22	35
AC002127.1	0	0	0		0	0	0
AC002128.1	10	2	7		3	7	5
AC002128.2	2	2	4		2	4	5
AC002306.1	1	0	0		0	1	0
AC002310.1	12	9	6		27	13	11
AC002310.2	0	0	0		0	0	2
AC002310.3	1	0	3		1	1	2
AC002310.4	0	0	0		0	0	0
AC002310.5	10	9	11		22	15	17
AC002331.1	0	0	0		0	0	0
AC002347.1	3	3	7		4	2	7
AC002347.2	3	2	1		2	0	7
AC002350.1	0	0	0		0	0	0
AC002350.2	18	59	28		19	21	24
AC002351.1	0	1	1		1	0	0
AC002366.1	0	0	0		0	0	0
AC002367.1	0	0	1		0	0	1
AC002368.1	0	0	0		0	0	0
AC002375.1	0	0	0		0	0	0
AC002377.1	0	2	0		0	0	0
AC002378.1	6	0	1		0	0	0
AC002381.1	0	0	0		0	0	0
AC002383.1	0	2	4		0	0	0
AC002386.1	0	0	0		0	0	0
AC002398.1	0	0	1		0	1	2
AC002398.2	0	0	0		0	0	0
AC002400.1	0	3	2		3	1	2
AC002401.1	0	0	0		0	0	0
AC002401.2	1	0	0		11	15	4
AC002401.3	0	0	1		6	10	12
AC002401.4	4	5	14		0	4	1
AC002407.1	0	0	0		0	0	0
AC002428.1	0	0	0		0	0	0
AC002428.2	0	0	0		0	0	0
AC002429.1	0	0	0		0	0	0
AC002429.2	0	0	0		0	0	0
AC002451.1	1	0	0		0	1	1
AC002451.2	0	0	0		0	0	0
AC002454.1	5	4	4		0	5	1
AC002456.1	0	4	0		0	1	3
AC002456.2	0	0	0		0	0	0
AC002458.1	0	0	0		0	0	0
AC002460.1	0	0	0		0	0	0
AC002460.2	0	0	0		0	0	0
AC002463.1	0	2	1		3	0	6
AC002464.1	0	0	0		0	0	0
AC002465.1	0	0	0		0	0	0
AC002465.2	0	0	0		0	0	0
AC002467.1	19	18	30		30	21	20
AC002470.1	6	7	1		7	4	4
AC002470.2	0	0	0		0	0	0
AC002472.1	0	0	0		0	2	0
AC002472.2	0	0	0		0	0	0
AC002472.3	0	0	0		0	1	0
AC002472.4	0	0	0		0	0	0
AC002480.1	2	6	9		3	3	7
AC002480.2	1	0	1		3	0	3
AC002486.1	0	0	0		0	0	0
AC002486.2	1	0	0		0	0	0
AC002487.1	0	0	0		0	0	0
AC002504.1	1	0	2		2	0	2
AC002511.1	0	0	0		0	0	0
AC002511.2	0	0	0		0	0	0
AC002511.3	0	0	0		0	0	0
AC002519.1	0	0	2		0	0	0
AC002519.2	4	2	7		3	0	2
AC002524.1	155	188	186		197	112	184
AC002525.1	0	0	0		0	1	0
AC002529.1	0	0	0		0	0	0
AC002540.1	0	0	1		0	0	2
AC002542.1	0	0	0		0	0	0
AC002542.2	0	0	0		0	0	0
AC002542.3	0	0	0		0	0	0
AC002542.4	0	0	0		0	0	0
AC002542.5	0	0	0		0	0	0
AC002542.6	2	1	0		2	0	0
AC002543.1	0	2	0		0	0	0
AC002545.1	0	1	0		0	0	0
AC002546.1	0	0	0		0	0	0
AC002550.1	0	0	0		0	0	0
AC002550.2	4	3	2		0	4	0
AC002551.1	0	0	0		0	0	0
AC002553.1	8	16	7		30	24	23
AC002553.2	6	10	10		11	9	10
AC002558.1	1	1	0		3	0	0
AC002558.2	0	0	0		0	3	0
AC002558.3	0	0	4		4	3	3
AC002563.1	1	0	2		9	6	9
AC002984.1	0	0	0		0	1	0
AC002985.1	0	0	0		0	0	0
AC002996.1	0	0	0		0	0	0
AC003001.1	0	0	0		0	0	0
AC003001.2	0	0	0		0	0	0
AC003002.1	0	0	0		0	0	0
AC003002.2	2	1	2		0	3	0
AC003002.3	0	2	3		4	5	2
AC003005.1	0	0	2		0	0	0
AC003005.2	2	8	6		1	5	3
AC003006.1	2	4	3		0	1	1
AC003009.1	0	0	0		0	0	0
AC003035.1	0	0	0		0	0	0
AC003035.2	0	0	0		0	0	0
AC003043.1	0	0	0		0	0	0
AC003043.2	0	0	0		0	0	0
AC003044.1	0	0	0		0	0	0
AC003045.1	0	0	0		0	0	0
AC003070.1	0	0	0		0	0	0
AC003070.2	0	0	0		0	0	0
AC003070.7	0	0	0		0	0	0
AC003071.1	0	0	0		0	0	0
AC003071.2	0	0	0		0	0	0
AC003072.1	14	5	7		7	9	4
AC003072.2	0	0	0		3	0	0
AC003077.1	0	0	0		0	0	0
AC003080.1	0	0	0		0	0	0
AC003084.1	0	0	0		0	0	0
AC003086.1	3	5	4		1	6	2
AC003087.1	0	0	0		0	0	0
AC003092.1	8	12	33		0	0	0
AC003092.2	0	0	2		0	0	0
AC003093.1	3	5	1		1	1	0
AC003098.1	0	0	0		0	0	0
AC003101.1	0	0	0		0	0	0
AC003101.2	0	0	0		0	0	0
AC003101.3	0	0	0		0	0	0
AC003102.1	12	2	12		25	25	23
AC003109.1	0	0	0		0	0	0
AC003657.1	0	0	0		0	0	0
AC003659.1	0	0	0		0	0	0
AC003666.1	0	0	0		0	0	0
AC003669.1	0	0	0		0	1	0
AC003681.1	29	20	25		56	56	51
AC003682.1	0	0	0		2	0	0
AC003684.1	0	0	0		0	0	0
AC003685.1	0	0	0		0	0	0
AC003685.2	0	0	0		0	0	0
AC003686.1	0	0	0		0	0	0
AC003687.1	0	0	0		0	0	0
AC003688.1	0	0	0		0	0	0
AC003688.2	0	0	0		0	0	0
AC003950.1	0	0	0		0	0	0
AC003956.1	2	1	1		0	1	8
AC003957.1	0	0	0		0	0	0
AC003958.1	0	0	0		0	0	0
AC003958.2	0	0	0		0	0	0
AC003965.1	0	0	0		0	0	0
AC003965.2	0	0	0		0	0	0
AC003973.1	0	0	0		0	0	0
AC003973.2	0	0	0		0	0	0
AC003975.1	0	0	0		0	0	0
AC003982.1	0	0	0		0	0	0
AC003984.1	0	0	0		0	0	0
AC003985.1	0	0	0		0	0	0
AC003986.1	0	0	0		0	0	0
AC003986.2	2	0	5		8	2	4
AC003986.3	0	0	0		0	0	0
AC003988.1	2	0	1		0	0	0
AC003989.1	0	0	0		0	0	1
AC003989.2	0	0	0		0	0	0
AC003991.1	0	0	2		1	1	1
AC003991.2	0	0	0		2	1	1
AC003992.1	0	0	0		0	0	0
AC004000.1	1	2	2		1	2	1
AC004004.1	0	0	0		0	0	0
AC004006.1	0	0	0		0	0	0
AC004009.1	0	0	0		0	0	0
AC004009.2	0	0	0		0	0	0
AC004009.3	0	0	0		0	0	0
AC004012.1	0	0	2		0	0	1
AC004014.1	0	0	0		0	0	0
AC004014.2	0	0	0		0	0	0
AC004022.1	0	0	0		2	0	0
AC004022.2	0	0	0		0	0	0
AC004023.1	0	0	0		0	0	0
AC004024.1	2	2	0		1	2	1
AC004034.1	5	3	9		12	18	13
AC004039.1	6	13	16		12	12	10
AC004047.1	0	0	0		0	0	0
AC004052.1	0	2	0		0	0	0
AC004053.1	0	0	0		0	0	0
AC004054.1	0	0	0		0	0	0
AC004057.1	7958	8539	8546		6646	4946	6493
AC004062.1	0	0	0		0	0	0
AC004063.1	0	0	0		0	0	0
AC004066.1	0	0	0		0	0	0
AC004066.2	0	0	0		0	0	0
AC004067.1	1	7	3		4	9	5
AC004069.1	4	2	5		2	4	1
AC004069.2	0	0	0		0	0	0
AC004069.3	0	0	0		0	0	0
AC004074.1	0	0	0		0	0	0
AC004076.1	0	0	1		1	0	0
AC004076.2	17	16	21		45	34	44
AC004079.1	0	0	0		0	0	0
AC004079.2	0	0	0		0	0	0
AC004079.3	0	0	0		0	0	0
AC004079.4	0	0	0		0	0	0
AC004079.5	0	0	0		0	0	0
AC004080.1	0	0	0		0	0	2
AC004080.10	0	0	0		0	0	0
AC004080.11	0	0	0		0	0	0
AC004080.12	0	0	0		0	0	0
AC004080.13	0	0	0		0	0	0
AC004080.14	0	0	0		0	0	0
AC004080.15	0	0	0		0	0	0
AC004080.16	0	0	0		0	0	0
AC004080.17	0	0	0		0	0	0
AC004080.2	0	5	1		1	2	3
AC004080.3	0	0	0		0	0	0
AC004080.4	0	0	0		0	1	0
AC004080.5	0	0	0		0	0	0
AC004080.6	0	0	0		0	0	0
AC004080.7	0	0	0		0	0	0
AC004080.8	0	0	0		0	0	0
AC004080.9	0	0	0		0	0	0
AC004083.1	2	1	3		0	3	2
AC004112.1	0	1	1		0	1	0
AC004125.1	0	0	0		0	0	0
AC004129.1	1	0	0		0	0	0
AC004129.2	0	0	0		0	0	0
AC004129.3	0	0	0		0	0	0
AC004130.1	0	0	0		0	1	0
AC004130.2	6	6	8		14	25	3
AC004134.1	2	4	3		3	1	5
AC004147.1	0	0	0		0	0	0
AC004147.2	0	0	0		0	0	1
AC004147.3	0	0	0		0	0	0
AC004147.4	0	0	0		1	1	0
AC004147.5	0	0	0		0	0	0
AC004148.1	25	36	27		69	54	47
AC004156.1	0	0	0		0	2	0
AC004158.1	2	1	1		0	0	2
AC004160.1	2	0	3		0	0	1
AC004160.2	0	0	0		0	0	0
AC004217.1	0	0	0		0	0	1
AC004217.2	0	0	0		0	0	0
AC004221.1	0	3	0		0	2	5
AC004223.1	0	0	0		0	0	0
AC004223.2	1	2	0		0	0	2
AC004223.3	2	2	1		0	0	1
AC004223.4	5	4	1		6	3	4
AC004224.1	3	3	5		5	1	7
AC004224.2	0	2	0		0	0	0
AC004231.1	0	0	0		0	0	0
AC004231.3	0	0	0		1	0	1
AC004232.1	0	0	0		0	0	0
AC004232.2	6	2	3		12	7	6
AC004233.1	0	0	0		0	5	0
AC004233.2	2	1	3		6	9	4
AC004233.3	0	0	5		1	3	1
AC004241.1	12	17	22		10	18	20
AC004241.2	0	2	4		1	3	9
AC004241.3	40	42	17		18	15	18
AC004241.4	9	3	2		9	0	6
AC004241.5	9	6	3		12	7	10
AC004253.1	5	14	4		9	10	7
AC004253.2	0	0	0		0	0	0
AC004257.1	0	0	0		0	0	0
AC004263.1	5	2	9		1	2	2
AC004263.2	217	284	259		88	96	109
AC004264.1	6	6	8		26	15	9
AC004264.2	0	0	0		0	0	0
AC004381.1	0	0	0		0	0	0
AC004381.2	0	0	0		1	0	1
AC004381.3	0	0	3		0	2	0
AC004381.4	0	0	0		0	0	0
AC004383.1	3	14	6		14	10	5
AC004386.1	0	0	1		0	0	1
AC004386.2	0	0	0		0	0	0
AC004386.3	0	0	0		0	0	0
AC004386.4	0	0	0		0	0	0
AC004386.5	0	0	0		0	0	0
AC004386.6	0	0	0		0	0	0
AC004386.7	0	0	0		0	0	0
AC004408.1	0	0	0		0	0	0
AC004408.2	0	0	0		0	3	0
AC004415.1	0	0	0		0	0	0
AC004448.1	0	0	0		0	0	0
AC004448.2	1	0	1		0	0	0
AC004448.3	0	0	0		0	0	0
AC004448.4	0	0	0		0	0	0
AC004448.5	0	0	0		0	0	0
AC004449.1	1	1	3		1	0	5
AC004453.1	3600	4238	3706		4558	4031	4436
AC004453.2	0	2	0		0	1	0
AC004461.1	0	0	2		0	1	0
AC004461.2	4	5	1		5	3	4
AC004464.1	0	0	0		0	0	0
AC004466.1	2	1	0		1	0	2
AC004466.2	2	1	1		1	3	2
AC004466.3	1	0	0		2	0	3
AC004467.1	0	0	0		0	0	0
AC004470.1	0	0	0		0	0	0
AC004471.1	3	5	6		6	7	8
AC004471.2	0	0	1		4	0	3
AC004477.1	10	6	11		12	12	3
AC004477.2	0	0	0		0	0	0
AC004477.3	9	15	13		6	10	4
AC004485.1	1	0	0		0	0	0
AC004486.1	0	0	0		1	0	2
AC004490.1	0	1	0		2	1	3
AC004491.1	0	0	1		0	1	0
AC004492.1	0	0	0		0	0	0
AC004494.1	1	0	1		1	0	1
AC004494.2	0	0	0		0	0	0
AC004510.1	0	0	0		0	0	0
AC004522.1	0	0	0		0	0	0
AC004522.2	0	0	0		0	0	0
AC004522.3	0	0	0		0	0	0
AC004522.4	0	0	1		2	0	1
AC004522.5	0	0	0		0	0	0
AC004528.1	0	0	0		0	0	0
AC004528.2	0	0	0		0	0	0
AC004540.1	0	0	1		3	2	1
AC004540.2	2	8	3		3	1	1
AC004542.1	0	0	0		0	0	0
AC004542.2	0	0	0		0	0	0
AC004542.3	0	0	0		0	0	0
AC004542.4	0	0	0		0	0	0
AC004542.5	0	0	0		0	0	0
AC004542.6	0	0	0		0	0	0
AC004543.1	0	0	0		0	0	0
AC004549.1	0	1	0		0	1	0
AC004551.1	5	2	0		0	0	0
AC004552.1	50	32	27		32	14	27
AC004554.1	0	0	0		0	0	0
AC004554.2	2	0	0		0	0	0
AC004584.1	1	0	1		1	3	4
AC004584.2	3	0	0		0	0	0
AC004584.3	0	1	0		0	1	1
AC004585.1	36	32	38		24	25	30
AC004585.2	0	0	0		0	0	0
AC004590.1	0	0	0		0	0	0
AC004593.1	0	0	0		0	0	0
AC004593.2	0	0	1		0	0	0
AC004593.3	1	0	1		0	0	0
AC004594.1	1	0	0		0	0	0
AC004596.1	4	3	12		2	0	5
AC004597.1	0	0	0		0	0	0
AC004623.1	3	7	8		13	19	7
AC004637.1	0	0	0		2	10	1
AC004672.1	0	0	0		0	2	0
AC004672.2	0	0	0		0	0	0
AC004674.1	0	0	0		0	0	0
AC004674.2	0	0	0		0	0	0
AC004678.1	4	2	7		6	2	6
AC004678.2	0	2	1		2	0	2
AC004687.1	0	0	0		0	0	0
AC004687.2	0	2	0		3	0	2
AC004687.3	0	0	0		0	0	0
AC004690.1	0	0	0		0	0	0
AC004690.2	0	0	0		0	0	0
AC004691.1	0	0	0		1	4	2
AC004691.2	0	0	0		0	0	0
AC004692.1	4	3	3		8	7	9
AC004692.2	0	0	0		0	0	0
AC004696.1	0	0	0		0	0	0
AC004696.2	0	0	0		0	0	0
AC004702.1	0	0	0		0	0	0
AC004704.1	0	1	0		0	0	0
AC004706.1	0	0	0		2	0	2
AC004706.2	0	0	0		0	0	0
AC004706.3	37	37	38		41	27	55
AC004707.1	0	0	0		0	0	2
AC004765.1	4	2	3		5	2	0
AC004771.1	3	7	3		4	2	5
AC004771.2	0	0	1		0	0	0
AC004771.3	3	0	0		4	2	3
AC004771.4	0	0	0		0	0	0
AC004771.5	0	2	5		1	5	3
AC004774.1	0	0	0		0	0	0
AC004774.2	0	0	0		0	0	0
AC004774.3	0	0	0		0	0	0
AC004775.1	1	1	0		5	0	1
AC004777.1	0	1	0		0	0	0
AC004784.1	1	0	1		0	0	0
AC004788.1	0	0	0		0	0	0
AC004790.1	0	0	0		0	0	0
AC004790.2	0	0	0		0	0	0
AC004792.1	0	0	0		0	0	0
AC004797.1	3	2	0		2	0	0
AC004801.1	0	1	0		0	1	2
AC004801.2	9	24	18		19	18	29
AC004801.3	1	0	0		0	0	0
AC004801.4	0	0	0		1	0	0
AC004801.5	0	0	0		0	0	0
AC004801.6	14	11	14		18	8	20
AC004801.7	0	0	1		0	0	0
AC004803.1	18	30	36		55	68	76
AC004805.1	0	0	0		0	0	0
AC004805.2	0	0	1		1	0	0
AC004805.3	0	0	0		0	0	0
AC004808.1	0	0	0		0	0	0
AC004808.2	0	0	0		0	0	0
AC004812.1	0	0	0		0	0	0
AC004812.2	88	93	74		48	56	51
AC004816.1	75	61	75		41	26	25
AC004816.2	0	0	0		1	2	1
AC004817.1	0	0	0		0	0	0
AC004817.2	0	0	0		0	0	0
AC004817.3	38	35	71		30	42	41
AC004817.4	0	0	0		0	0	0
AC004817.5	0	0	0		0	0	0
AC004825.1	0	0	0		0	0	0
AC004825.2	2	2	5		3	1	0
AC004825.3	1	0	1		0	0	2
AC004828.1	0	0	0		0	0	0
AC004828.2	0	0	0		0	0	0
AC004830.1	0	0	0		0	0	0
AC004830.2	6	3	12		6	9	9
AC004832.1	0	0	0		0	0	0
AC004832.2	0	0	0		0	0	0
AC004832.3	0	0	0		0	0	0
AC004832.4	2	0	1		0	0	1
AC004832.5	1	0	0		1	0	1
AC004832.6	1	0	2		4	3	2
AC004834.1	4	9	10		3	3	5
AC004835.1	0	2	2		0	0	3
AC004835.2	0	0	0		0	1	0
AC004836.1	0	0	0		0	0	0
AC004837.1	0	0	0		0	0	0
AC004837.2	8	4	3		0	9	4
AC004837.3	0	0	0		0	0	0
AC004837.4	0	0	1		4	3	0
AC004839.1	0	0	0		0	0	0
AC004839.2	0	0	0		0	0	0
AC004840.1	0	2	5		4	4	3
AC004840.2	0	0	0		0	0	1
AC004846.1	1	0	1		2	11	6
AC004846.2	1	2	4		4	4	7
AC004847.1	0	4	11		0	0	4
AC004852.1	0	0	0		0	0	0
AC004852.2	0	0	0		0	0	0
AC004852.3	0	0	0		0	0	0
AC004853.1	0	0	0		0	0	0
AC004854.1	0	0	0		0	0	0
AC004854.2	1	0	1		1	1	1
AC004858.1	0	0	0		0	0	0
AC004862.1	0	0	0		0	0	0
AC004863.1	1	5	4		8	17	9
AC004865.1	0	0	2		0	0	0
AC004865.2	11	3	2		3	2	0
AC004866.1	0	0	0		0	0	0
AC004866.2	0	0	0		0	0	0
AC004869.1	0	0	0		0	0	0
AC004869.2	0	0	2		0	0	0
AC004870.1	0	0	0		0	0	1
AC004870.2	1	4	12		0	3	7
AC004870.3	0	0	0		0	1	0
AC004870.4	0	0	0		0	0	0
AC004875.1	0	0	0		0	0	0
AC004877.1	0	0	0		0	0	0
AC004877.2	0	0	0		2	2	2
AC004879.1	0	0	0		0	0	0
AC004882.1	0	0	0		0	0	0
AC004882.2	0	0	0		0	0	0
AC004882.3	8	5	5		5	7	12
AC004884.1	2	0	0		0	0	2
AC004884.2	4	4	3		1	5	3
AC004888.1	0	0	0		0	0	0
AC004889.1	3	4	8		0	2	3
AC004890.1	5	5	2		2	3	2
AC004890.2	77	87	72		115	122	118
AC004890.3	8	7	5		16	1	10
AC004893.1	4	0	2		4	0	3
AC004893.2	0	0	0		0	0	0
AC004893.3	9	10	9		11	8	16
AC004895.1	4	5	6		1	1	2
AC004898.1	7	3	3		5	2	6
AC004899.1	4	10	9		20	8	13
AC004899.2	0	0	0		0	0	0
AC004900.1	1	5	3		2	5	0
AC004906.1	1	6	0		0	0	0
AC004908.1	9	15	18		10	11	12
AC004908.2	7	5	10		5	11	9
AC004908.3	2	12	3		6	3	1
AC004910.1	0	0	0		0	0	0
AC004911.1	1	0	0		0	0	0
AC004912.1	0	0	0		0	0	0
AC004917.1	2	1	6		3	0	4
AC004918.1	0	0	0		0	0	0
AC004918.4	0	0	0		0	0	0
AC004920.1	0	3	2		0	0	0
AC004921.1	0	0	1		0	0	0
AC004921.2	0	0	0		0	0	0
AC004922.1	3	3	3		2	7	9
AC004923.1	0	0	0		0	0	0
AC004923.2	0	0	0		0	0	0
AC004923.3	0	0	0		0	0	0
AC004923.4	3	9	8		16	22	16
AC004925.1	1	0	0		0	0	0
AC004930.1	0	0	0		0	0	0
AC004936.1	0	0	0		0	0	0
AC004938.1	0	0	0		0	0	0
AC004938.2	4	2	1		11	0	8
AC004941.1	0	0	0		0	0	0
AC004941.2	1	0	0		1	0	4
AC004943.1	16	18	15		10	3	3
AC004943.2	149	118	162		148	108	88
AC004943.3	0	1	0		0	0	0
AC004944.1	0	0	0		0	0	0
AC004945.1	0	0	0		0	0	0
AC004946.1	0	0	0		0	0	0
AC004946.2	0	0	0		0	0	0
AC004947.1	0	0	0		2	1	2
AC004947.2	0	0	0		0	0	0
AC004947.3	1	0	2		2	0	1
AC004948.1	0	0	0		3	0	1
AC004949.1	0	0	0		0	0	0
AC004951.1	6	3	6		1	9	7
AC004951.2	6	6	13		11	5	8
AC004951.3	1	3	5		14	4	7
AC004951.4	3	4	1		4	5	0
AC004965.1	0	0	0		0	0	0
AC004967.1	18	31	27		19	21	17
AC004967.2	61	54	48		42	59	54
AC004969.1	0	0	0		0	0	0
AC004972.1	0	0	0		0	0	0
AC004973.1	0	0	0		1	0	0
AC004974.1	0	0	0		3	1	4
AC004975.1	3	13	4		15	14	23
AC004975.2	4	0	0		1	3	1
AC004980.1	19	23	25		12	5	9
AC004980.2	0	0	1		1	2	0
AC004980.3	3	0	1		2	1	5
AC004980.4	0	0	0		0	0	0
AC004982.1	1	0	0		0	3	1
AC004982.2	0	1	0		1	3	2
AC004986.1	0	0	0		1	0	1
AC004987.1	1	1	0		0	0	1
AC004987.2	206	261	241		362	401	396
AC004987.3	0	0	0		0	0	0
AC004987.4	1	0	0		0	2	0
AC004988.1	0	2	0		0	0	1
AC004990.1	3	0	1		0	2	3
AC004994.1	0	0	0		0	0	0
AC004997.1	1	0	0		0	0	0
AC005000.1	830	847	768		820	647	807
AC005000.2	0	0	0		0	0	0
AC005002.1	0	1	0		0	0	0
AC005002.2	0	0	0		0	0	0
AC005005.1	1	0	0		0	0	0
AC005005.2	0	0	0		0	0	0
AC005005.3	4	2	3		0	0	0
AC005005.4	0	0	1		0	0	1
AC005006.1	0	0	1		0	0	0
AC005008.1	0	0	0		0	0	0
AC005008.2	0	0	0		0	0	0
AC005009.1	0	0	1		0	0	0
AC005009.2	0	2	1		0	2	0
AC005011.1	0	0	0		0	0	0
AC005013.1	0	0	0		0	0	0
AC005014.1	4	7	4		2	3	7
AC005014.2	0	2	0		2	0	0
AC005014.3	0	0	0		0	0	0
AC005014.4	5	7	3		4	5	7
AC005019.1	0	0	0		0	0	3
AC005019.2	0	0	0		0	0	0
AC005020.1	6	4	4		5	3	2
AC005020.2	5	3	3		0	0	0
AC005021.1	0	2	0		3	3	1
AC005033.1	0	0	0		0	0	0
AC005034.1	0	0	0		0	0	0
AC005034.2	4	0	0		0	2	1
AC005034.3	0	0	0		0	0	0
AC005034.4	0	2	2		0	0	0
AC005034.5	10	6	11		14	8	6
AC005034.6	1	4	4		3	0	0
AC005037.1	0	4	3		0	0	0
AC005040.1	0	0	0		0	0	0
AC005040.2	0	0	0		0	0	0
AC005041.1	0	0	0		0	0	0
AC005041.2	0	0	0		0	0	0
AC005041.3	0	0	4		3	3	2
AC005041.4	0	0	0		0	0	0
AC005041.5	0	2	1		0	0	0
AC005042.1	9	7	8		12	9	5
AC005042.2	0	0	0		0	0	0
AC005042.3	0	0	0		0	0	0
AC005045.1	0	0	0		0	0	0
AC005045.2	0	0	0		0	0	0
AC005046.1	38	40	38		35	28	41
AC005050.1	0	2	1		0	2	2
AC005050.2	0	0	0		0	0	0
AC005050.3	0	0	0		0	0	0
AC005052.1	0	0	0		0	0	0
AC005052.2	12	8	7		14	4	6
AC005062.1	0	0	0		0	1	0
AC005064.1	0	0	0		0	0	0
AC005066.1	0	0	0		0	0	0
AC005070.1	0	0	0		0	0	0
AC005070.2	1	0	2		1	0	1
AC005070.3	15	28	33		26	26	32
AC005071.1	0	0	0		0	0	1
AC005072.1	0	0	0		0	0	0
AC005076.1	14	14	16		11	17	11
AC005076.2	0	0	0		0	0	2
AC005077.1	1	3	1		0	0	0
AC005077.2	4	7	5		1	0	4
AC005077.3	0	0	0		0	0	0
AC005077.4	84	134	178		91	39	84
AC005081.1	0	0	1		1	0	0
AC005082.1	0	0	0		0	0	0
AC005082.2	0	0	0		0	0	0
AC005083.1	4	2	1		0	0	0
AC005084.1	0	0	0		0	0	0
AC005086.1	0	0	0		0	0	0
AC005086.2	0	0	0		0	1	0
AC005086.3	0	0	0		0	0	0
AC005086.4	0	0	0		0	0	0
AC005086.5	0	0	0		0	0	0
AC005088.1	0	0	0		0	0	0
AC005089.1	2	2	0		1	1	0
AC005090.1	0	0	0		0	0	0
AC005091.1	0	1	0		0	0	0
AC005094.1	0	0	0		0	0	0
AC005096.1	1	3	2		1	0	3
AC005099.1	0	0	0		0	0	1
AC005100.1	0	0	0		0	0	0
AC005100.2	0	0	0		0	0	0
AC005102.1	2	4	4		1	1	3
AC005104.1	19	13	13		15	8	15
AC005104.2	0	0	4		0	0	0
AC005104.3	0	0	0		0	2	1
AC005105.1	0	0	0		0	0	0
AC005144.1	0	0	0		0	0	0
AC005153.1	0	0	2		0	0	0
AC005154.1	3	0	7		1	7	5
AC005154.2	9	5	17		2	5	5
AC005154.3	0	0	0		0	0	0
AC005154.4	1	6	3		1	0	1
AC005154.5	1	0	0		0	0	0
AC005156.1	0	0	0		0	0	0
AC005160.1	0	0	0		0	0	0
AC005162.1	1	2	1		0	0	0
AC005162.2	0	0	0		0	0	0
AC005162.3	1	1	3		0	0	0
AC005165.1	0	0	2		0	0	0
AC005165.2	3	1	0		0	1	2
AC005165.3	0	0	0		0	0	0
AC005176.1	0	0	0		0	0	0
AC005176.2	0	0	0		0	0	0
AC005178.1	0	0	0		0	0	0
AC005180.1	11	12	4		6	1	5
AC005180.2	9	18	9		16	10	11
AC005181.1	0	0	0		0	0	0
AC005183.1	0	0	0		0	0	0
AC005185.1	0	0	0		0	0	0
AC005189.1	1	1	0		0	1	0
AC005191.1	0	0	0		0	0	0
AC005197.1	3	4	5		2	0	2
AC005208.1	0	0	0		0	0	0
AC005209.1	0	1	1		0	0	0
AC005220.1	0	0	0		0	0	0
AC005224.1	0	0	0		0	0	0
AC005224.2	0	0	1		0	0	0
AC005224.3	29	26	10		3	2	6
AC005225.1	1	0	0		0	0	0
AC005225.2	0	0	0		0	0	0
AC005225.3	0	0	0		0	0	1
AC005225.4	0	2	2		2	0	1
AC005229.1	2	4	5		3	3	1
AC005229.2	0	0	0		0	0	0
AC005229.3	0	0	0		0	0	0
AC005229.4	29	17	28		19	19	22
AC005229.5	0	0	0		0	0	0
AC005230.1	0	1	1		0	0	0
AC005232.1	0	0	0		0	0	0
AC005234.1	0	0	0		0	0	0
AC005234.2	0	0	0		0	0	0
AC005237.1	0	0	0		0	0	0
AC005237.2	0	1	1		0	0	1
AC005244.1	5	6	6		5	1	4
AC005244.2	0	0	0		0	0	0
AC005252.1	0	0	0		0	0	0
AC005252.2	0	0	0		0	0	0
AC005252.3	0	0	0		0	0	0
AC005252.4	0	0	0		0	0	0
AC005253.1	22	27	18		25	30	22
AC005253.2	0	0	0		0	0	0
AC005255.1	0	0	0		0	0	0
AC005256.1	32	17	16		39	28	41
AC005258.1	1	0	0		1	0	0
AC005258.2	0	0	1		0	0	0
AC005261.1	197	292	242		416	259	352
AC005261.2	0	0	0		2	3	3
AC005261.3	0	0	0		0	0	0
AC005261.4	21	20	19		21	18	18
AC005261.5	6	2	4		15	9	8
AC005262.1	1	1	0		0	0	2
AC005262.2	0	0	0		0	0	0
AC005264.1	3	2	2		3	0	3
AC005274.1	0	0	0		0	0	0
AC005277.1	0	0	0		0	0	0
AC005277.2	0	0	0		0	0	0
AC005280.1	0	0	1		2	0	1
AC005280.2	0	1	0		1	0	0
AC005280.3	0	0	0		0	0	0
AC005281.1	0	0	1		0	0	0
AC005288.1	1	1	4		2	2	3
AC005291.1	7	9	6		0	0	0
AC005291.2	15	13	17		0	0	1
AC005293.1	0	0	0		0	0	0
AC005294.1	0	0	0		0	0	0
AC005296.1	0	0	0		0	0	0
AC005297.1	0	0	0		0	0	0
AC005297.2	0	0	0		0	0	0
AC005297.3	0	0	0		0	0	0
AC005300.1	0	0	0		0	0	0
AC005301.1	0	0	0		0	0	0
AC005301.2	0	0	0		0	0	0
AC005303.1	0	0	0		0	0	0
AC005304.1	5	1	1		0	0	0
AC005304.2	0	0	0		0	0	0
AC005304.3	10	3	4		2	0	2
AC005306.1	1	0	1		2	6	6
AC005307.1	0	0	0		0	0	0
AC005323.1	0	0	0		0	0	0
AC005323.2	0	0	0		0	0	0
AC005324.1	0	1	0		0	0	0
AC005324.2	0	0	0		0	0	0
AC005324.3	7	4	5		4	3	5
AC005324.4	0	0	0		0	0	0
AC005324.5	2	3	4		4	5	8
AC005324.6	0	0	0		0	0	0
AC005326.1	0	0	0		0	0	0
AC005329.1	0	0	0		0	0	1
AC005329.2	0	0	0		0	0	0
AC005329.3	7	8	6		14	16	19
AC005330.1	13	4	10		9	7	23
AC005332.1	5	5	6		1	2	4
AC005332.2	2	1	0		2	1	3
AC005332.3	16	18	17		41	27	16
AC005332.4	24	37	39		26	24	29
AC005332.5	24	32	28		33	35	40
AC005332.6	201	238	272		331	357	312
AC005332.7	0	0	0		1	0	0
AC005336.1	537	520	441		454	239	276
AC005336.2	1	2	1		1	0	2
AC005336.3	1	0	0		0	2	0
AC005339.1	0	0	0		0	0	0
AC005341.1	0	0	0		0	0	0
AC005342.1	0	0	0		0	0	0
AC005342.2	0	0	0		0	0	0
AC005343.1	0	0	0		0	0	0
AC005343.4	0	0	0		0	0	0
AC005344.1	0	0	0		0	0	0
AC005345.1	0	0	0		0	0	0
AC005351.1	1	1	0		0	1	0
AC005355.1	6	10	2		5	7	3
AC005355.2	3	0	2		2	2	1
AC005357.1	0	0	0		0	0	0
AC005357.2	0	0	0		0	0	0
AC005358.1	0	0	0		0	0	0
AC005358.2	0	0	0		0	0	0
AC005363.1	0	0	0		0	0	0
AC005363.2	0	0	2		0	0	0
AC005377.1	0	0	0		0	0	0
AC005379.1	0	1	0		2	1	2
AC005381.1	0	0	0		0	0	0
AC005383.1	0	0	0		0	0	0
AC005387.1	0	0	0		1	7	0
AC005387.2	0	2	3		6	4	5
AC005391.1	1	0	0		0	0	0
AC005392.1	0	0	0		0	0	0
AC005392.2	53	66	166		105	58	70
AC005392.3	0	0	0		0	0	0
AC005393.1	0	0	0		0	0	0
AC005394.1	0	0	0		0	0	0
AC005394.2	0	0	0		0	0	0
AC005400.1	1	2	1		2	3	1
AC005410.1	0	1	0		3	0	0
AC005410.2	0	0	2		0	0	1
AC005412.1	0	0	0		0	0	0
AC005414.1	0	0	0		0	0	0
AC005476.1	15	14	6		4	3	3
AC005476.2	22	18	40		20	16	16
AC005479.1	0	0	0		0	0	1
AC005479.2	0	0	1		0	0	0
AC005480.1	2	4	0		1	2	4
AC005480.2	1	1	0		0	0	0
AC005481.1	0	0	0		0	0	0
AC005482.1	0	0	0		0	0	0
AC005486.1	0	0	0		0	1	2
AC005487.1	0	0	0		0	0	0
AC005495.1	0	1	1		0	0	0
AC005495.2	1	0	1		1	0	0
AC005498.1	0	0	0		0	0	0
AC005498.2	0	0	0		0	0	0
AC005498.3	0	0	0		0	0	0
AC005514.1	0	0	2		1	0	0
AC005515.1	0	0	0		0	0	0
AC005515.2	0	0	0		0	0	0
AC005518.1	0	0	0		0	0	0
AC005518.2	0	0	0		0	0	0
AC005519.1	14	15	13		18	38	19
AC005520.1	2	1	6		2	2	2
AC005520.2	3	5	5		6	7	4
AC005520.3	0	0	1		1	0	1
AC005520.4	0	0	0		0	0	2
AC005520.5	0	4	1		0	3	1
AC005521.1	2	1	0		0	0	0
AC005522.1	0	0	0		0	0	0
AC005523.1	9	2	2		1	0	0
AC005523.2	0	0	0		0	0	0
AC005524.1	0	0	0		0	0	0
AC005529.1	0	1	1		0	0	2
AC005531.1	0	0	0		0	0	2
AC005532.1	1	4	1		2	0	1
AC005532.2	0	0	2		0	0	0
AC005534.1	88	102	89		73	65	83
AC005534.2	3	2	2		0	1	0
AC005537.1	2	5	2		4	5	14
AC005538.1	0	0	0		0	0	0
AC005538.2	0	0	0		0	0	0
AC005538.3	0	0	0		0	0	0
AC005539.1	0	0	0		0	0	0
AC005540.1	1	3	4		0	3	3
AC005544.1	0	1	0		0	0	0
AC005544.2	0	0	0		0	0	0
AC005546.1	3	5	5		5	8	6
AC005548.1	0	0	0		0	0	0
AC005549.1	0	0	0		2	0	1
AC005550.1	0	0	0		0	0	0
AC005550.2	0	0	0		0	0	0
AC005551.1	0	0	0		0	0	0
AC005552.1	0	0	0		0	0	0
AC005559.1	0	0	0		0	0	0
AC005562.1	74	70	95		69	49	75
AC005562.2	0	0	0		0	0	0
AC005578.1	0	0	0		0	0	0
AC005580.1	0	0	0		0	0	0
AC005586.1	1	4	1		7	5	6
AC005586.2	12	18	26		15	10	17
AC005587.1	0	0	0		0	1	0
AC005588.1	0	0	0		0	0	0
AC005592.1	0	0	0		0	0	0
AC005592.2	0	0	0		0	0	0
AC005593.1	0	0	1		0	0	0
AC005594.1	1	0	0		3	1	1
AC005597.1	0	0	0		0	0	0
AC005599.1	1	1	2		0	0	0
AC005606.1	0	0	0		0	0	0
AC005606.2	6	11	10		25	12	16
AC005609.1	0	0	0		0	0	0
AC005609.2	0	0	0		0	0	0
AC005609.3	0	0	0		0	0	0
AC005609.4	0	0	0		0	0	0
AC005609.5	0	0	0		0	0	0
AC005614.1	0	0	0		0	0	0
AC005614.2	0	0	0		0	0	0
AC005616.1	0	0	0		0	0	0
AC005618.1	2	0	0		0	1	0
AC005618.2	0	0	0		0	0	0
AC005618.3	0	0	0		0	0	0
AC005618.4	3	7	5		0	0	0
AC005622.1	0	4	0		2	6	8
AC005625.1	0	0	0		0	0	0
AC005632.1	0	0	0		0	0	0
AC005632.2	0	0	0		0	0	0
AC005632.3	0	0	0		0	0	0
AC005632.4	0	0	0		0	0	0
AC005632.5	0	0	0		0	0	0
AC005632.6	0	2	2		3	1	3
AC005670.1	1	0	2		3	1	0
AC005670.2	0	0	0		0	0	0
AC005670.3	265	233	323		473	383	420
AC005674.1	0	0	0		1	4	0
AC005674.2	6	14	12		18	17	25
AC005682.1	11	9	15		8	8	8
AC005682.2	0	1	1		6	0	0
AC005691.1	0	0	0		0	0	0
AC005692.1	0	0	0		0	0	0
AC005692.2	0	0	0		0	0	0
AC005692.3	0	0	0		0	0	0
AC005695.1	3	0	0		0	0	0
AC005695.2	0	0	0		0	0	0
AC005695.3	1	0	0		2	2	0
AC005696.1	1	0	0		11	12	12
AC005696.2	0	0	0		0	0	0
AC005696.3	3	0	0		1	0	4
AC005696.4	0	0	1		0	0	0
AC005697.1	0	0	0		0	0	0
AC005697.2	0	0	1		0	0	0
AC005697.3	0	0	0		0	0	0
AC005699.1	45	28	21		4	0	4
AC005702.1	0	0	0		0	0	0
AC005702.2	0	0	1		0	0	0
AC005702.3	0	0	0		0	0	0
AC005702.4	0	0	0		0	0	0
AC005702.5	0	0	0		0	0	0
AC005703.1	0	0	0		0	0	0
AC005703.2	0	0	0		0	0	0
AC005703.3	0	0	0		0	0	0
AC005703.4	0	0	0		1	2	1
AC005703.5	0	0	0		0	0	0
AC005703.6	1	0	0		0	1	0
AC005703.7	0	0	0		0	1	0
AC005722.1	0	0	4		0	2	0
AC005722.2	1	1	0		1	0	0
AC005722.3	24	21	23		8	3	4
AC005722.4	0	1	0		0	0	0
AC005725.1	0	0	0		0	0	0
AC005726.1	81	143	87		177	115	204
AC005726.2	1	2	3		2	4	6
AC005726.3	19	25	21		24	24	30
AC005726.4	0	0	0		0	0	0
AC005726.5	0	0	0		0	0	0
AC005730.1	0	0	0		0	0	0
AC005730.2	2	5	0		1	1	0
AC005730.3	1	5	4		1	4	1
AC005736.1	5	22	10		18	5	7
AC005736.2	0	0	0		0	0	0
AC005740.1	3	2	8		0	2	2
AC005740.2	1	0	2		1	1	0
AC005740.3	0	0	2		0	3	0
AC005740.4	0	3	1		4	2	1
AC005740.5	0	0	0		0	0	0
AC005741.1	0	0	0		0	0	0
AC005746.1	3	1	0		1	1	0
AC005746.2	1	0	0		0	0	0
AC005746.3	0	0	0		0	0	0
AC005753.1	0	0	0		0	0	0
AC005753.2	0	0	0		0	0	0
AC005753.3	1	0	0		0	0	0
AC005757.1	0	3	0		0	0	0
AC005758.1	0	0	0		0	0	0
AC005759.1	0	0	0		0	0	0
AC005771.1	0	0	0		0	0	0
AC005772.1	0	0	0		0	0	0
AC005772.2	0	0	0		0	0	0
AC005774.1	0	0	0		0	0	0
AC005774.2	0	0	0		0	0	0
AC005775.1	0	0	2		0	1	1
AC005776.1	1	0	0		0	0	0
AC005776.2	8	8	5		0	0	1
AC005777.1	0	0	0		0	0	0
AC005785.1	6	12	8		12	4	9
AC005785.2	1	4	3		3	4	5
AC005786.1	1	3	0		1	1	0
AC005786.2	0	0	2		0	1	2
AC005786.3	0	0	0		0	0	0
AC005786.4	0	1	0		0	0	0
AC005787.1	0	0	0		0	0	0
AC005789.1	0	0	0		0	0	0
AC005790.1	0	0	0		0	0	0
AC005796.1	0	0	0		2	0	0
AC005798.1	0	0	0		0	0	0
AC005803.1	0	2	0		1	1	1
AC005808.1	0	0	0		0	0	0
AC005821.1	0	0	0		0	0	0
AC005821.2	0	0	0		0	0	0
AC005822.1	335	372	337		305	247	293
AC005823.1	0	0	0		0	0	0
AC005823.2	0	0	0		0	0	0
AC005828.1	1	1	3		1	1	0
AC005828.2	0	0	0		0	0	0
AC005828.3	0	0	0		0	0	0
AC005828.4	0	0	0		2	0	3
AC005828.5	0	0	0		0	0	0
AC005828.6	2	1	0		3	0	3
AC005828.7	0	0	1		0	1	0
AC005829.1	0	0	0		0	0	0
AC005829.2	0	0	0		0	0	0
AC005831.1	0	0	0		0	0	0
AC005832.1	0	0	0		0	0	1
AC005832.2	0	0	0		0	0	0
AC005832.3	1	2	3		0	1	2
AC005832.4	0	0	0		0	0	0
AC005833.1	0	0	0		0	0	0
AC005833.2	0	0	0		0	0	0
AC005837.1	2	3	2		9	3	1
AC005837.2	0	0	0		0	0	0
AC005837.3	0	1	3		3	7	0
AC005837.4	0	0	4		0	0	0
AC005838.1	0	0	0		0	0	0
AC005838.2	9	5	7		11	16	25
AC005839.1	38	48	38		43	36	50
AC005840.1	36	32	29		31	17	18
AC005840.2	51	49	37		42	22	63
AC005840.3	12	20	10		6	8	5
AC005840.4	2	8	7		2	1	3
AC005841.1	0	0	0		0	0	0
AC005842.1	0	1	3		0	0	0
AC005845.1	1	0	2		1	0	0
AC005856.1	6	4	2		3	1	1
AC005858.1	0	0	0		0	0	0
AC005858.2	0	0	0		0	0	0
AC005858.3	0	0	0		0	0	0
AC005863.1	2	0	0		0	0	0
AC005865.1	0	8	1		2	1	5
AC005865.2	10	3	7		1	0	1
AC005868.1	0	0	0		0	0	0
AC005871.1	0	0	0		0	0	0
AC005871.2	0	0	0		0	0	0
AC005884.1	0	0	0		0	0	0
AC005884.2	0	0	0		0	0	0
AC005888.1	0	0	0		0	0	0
AC005899.1	3	1	0		0	0	1
AC005899.2	0	0	0		1	0	0
AC005899.3	0	0	0		0	0	0
AC005899.4	0	0	0		0	0	0
AC005899.5	0	1	0		0	2	1
AC005899.6	0	0	0		0	2	0
AC005899.7	0	1	1		1	2	0
AC005899.8	3	2	7		4	1	1
AC005901.1	0	0	0		0	0	0
AC005906.1	0	0	0		0	0	0
AC005906.2	0	0	0		0	0	0
AC005906.3	0	0	0		0	0	0
AC005908.1	0	0	0		0	0	0
AC005908.2	0	0	0		0	0	0
AC005908.3	0	0	0		0	0	0
AC005909.1	0	0	0		0	0	0
AC005909.2	0	0	0		0	0	0
AC005911.1	12	16	12		11	13	11
AC005912.1	3588	3160	3028		2152	1931	1981
AC005912.2	2	1	3		0	0	0
AC005914.1	1	1	0		0	0	0
AC005915.1	0	0	0		0	0	0
AC005920.1	0	0	0		1	0	0
AC005920.2	0	0	0		0	0	2
AC005920.3	0	0	0		0	0	0
AC005920.4	0	0	0		0	0	0
AC005921.1	0	0	0		0	0	0
AC005921.2	0	0	0		0	0	0
AC005921.3	0	2	1		2	4	3
AC005921.4	0	0	0		0	0	0
AC005943.1	1	0	0		0	0	2
AC005943.2	0	0	0		0	0	0
AC005944.1	0	0	0		0	0	0
AC005951.1	0	0	0		0	0	0
AC005954.1	3	0	2		1	4	1
AC005954.2	0	0	0		0	0	0
AC005962.1	1	0	0		4	2	0
AC005962.2	0	0	0		1	2	0
AC005972.1	0	0	0		0	0	0
AC005972.2	0	0	0		0	0	0
AC005972.3	2	9	5		3	5	6
AC005993.1	9	4	9		6	14	5
AC005996.1	0	0	0		2	1	1
AC005998.1	1	0	0		0	0	0
AC005999.1	0	0	0		0	0	0
AC005999.2	0	0	0		0	0	0
AC006001.1	0	0	1		1	0	0
AC006001.2	36	35	38		42	37	43
AC006001.3	390	527	466		394	346	461
AC006001.4	0	0	0		0	0	0
AC006003.1	0	0	0		0	0	0
AC006004.1	0	0	0		0	0	0
AC006006.1	0	0	0		0	0	0
AC006007.1	0	0	0		0	0	0
AC006008.1	23	41	42		30	17	19
AC006011.1	0	0	0		0	0	0
AC006011.2	0	0	1		0	1	2
AC006013.1	0	0	0		0	0	0
AC006015.1	0	0	0		0	0	0
AC006017.1	4	4	4		2	1	4
AC006019.1	0	0	0		0	0	0
AC006019.2	0	0	0		0	0	0
AC006019.3	0	0	0		0	0	0
AC006020.1	0	0	0		0	0	0
AC006022.1	0	0	0		0	0	0
AC006023.1	0	0	3		0	0	0
AC006023.2	0	0	2		0	0	0
AC006026.1	17	17	17		27	22	27
AC006026.2	0	0	0		0	0	0
AC006026.3	0	0	0		0	0	0
AC006027.1	0	0	0		0	0	0
AC006028.1	0	1	2		0	0	0
AC006030.1	2	1	2		2	1	2
AC006033.1	3	3	0		1	0	2
AC006033.2	1	4	0		0	0	0
AC006037.1	0	0	0		0	0	0
AC006037.2	0	0	0		0	0	0
AC006040.1	0	0	0		0	0	0
AC006041.1	0	0	0		0	0	0
AC006041.2	0	0	0		0	0	0
AC006042.1	0	0	0		0	0	0
AC006042.2	2	0	0		1	0	0
AC006042.3	3	3	5		11	6	13
AC006042.4	0	3	4		2	2	2
AC006043.1	0	0	0		0	0	0
AC006055.1	0	0	0		0	0	0
AC006058.1	0	0	0		0	0	0
AC006058.2	0	0	0		0	0	0
AC006058.3	0	0	0		0	0	0
AC006058.4	0	0	0		0	0	0
AC006059.1	127	127	109		193	219	215
AC006059.2	1	2	1		0	0	0
AC006059.3	0	0	0		0	0	0
AC006059.4	0	0	0		0	0	0
AC006059.5	0	5	0		0	0	0
AC006062.1	0	0	0		0	0	0
AC006063.1	0	0	0		0	0	0
AC006063.2	0	0	0		0	0	0
AC006063.3	0	0	0		0	0	0
AC006063.4	0	0	0		0	0	0
AC006064.1	0	0	1		0	0	0
AC006064.2	2	2	5		4	3	3
AC006064.3	5	7	4		3	1	0
AC006064.4	0	0	0		0	0	0
AC006064.5	0	0	0		0	0	0
AC006064.6	0	0	0		0	0	0
AC006065.1	0	1	4		0	0	0
AC006065.2	1	0	0		0	0	0
AC006065.3	0	0	0		0	0	0
AC006065.4	5	1	5		0	0	0
AC006065.5	0	0	0		0	0	0
AC006065.6	0	0	0		0	0	0
AC006076.1	0	0	0		0	0	0
AC006077.1	0	0	0		0	0	1
AC006077.2	4	5	6		10	0	3
AC006111.1	0	0	0		0	0	0
AC006111.2	16	24	13		24	5	16
AC006111.3	0	0	0		0	0	0
AC006112.1	0	0	0		0	0	0
AC006115.1	0	0	0		0	0	0
AC006115.2	0	0	0		0	0	0
AC006116.1	3	1	1		1	1	1
AC006116.10	0	0	0		0	0	0
AC006116.11	0	0	0		0	0	0
AC006116.2	0	0	0		0	0	0
AC006116.3	0	0	0		0	0	0
AC006116.4	0	0	0		0	0	0
AC006116.5	0	1	0		0	0	5
AC006116.6	0	0	0		0	0	0
AC006116.7	0	0	0		0	0	0
AC006116.8	0	1	0		0	1	2
AC006116.9	0	0	0		0	0	0
AC006122.1	5	0	0		0	3	3
AC006127.1	0	0	0		0	0	0
AC006128.1	8	8	12		12	21	19
AC006130.1	0	0	0		0	0	0
AC006130.2	2	0	1		2	2	5
AC006130.3	0	0	0		1	0	0
AC006133.1	0	0	0		0	0	0
AC006141.1	0	0	1		0	0	0
AC006144.1	0	0	0		0	0	0
AC006144.2	0	0	0		0	0	0
AC006145.1	0	0	0		0	0	0
AC006146.1	0	0	0		0	0	0
AC006148.1	3	2	2		0	0	0
AC006148.2	0	0	0		0	0	0
AC006150.1	0	0	0		0	0	0
AC006153.1	0	0	0		0	0	0
AC006157.1	0	0	0		0	0	0
AC006158.1	0	0	0		0	0	0
AC006158.2	0	0	0		0	0	0
AC006158.3	0	0	0		0	0	0
AC006159.1	2	2	4		0	1	3
AC006159.2	0	0	0		0	0	0
AC006160.1	1	1	8		4	2	2
AC006160.2	0	0	0		0	0	0
AC006195.1	0	0	1		0	0	0
AC006196.1	0	0	0		0	0	0
AC006197.1	0	0	0		0	0	0
AC006197.2	2	5	2		1	1	0
AC006199.1	0	0	0		0	0	0
AC006205.1	0	0	0		0	0	0
AC006205.2	0	0	0		0	0	0
AC006206.1	0	0	0		0	0	0
AC006206.2	0	0	0		1	0	0
AC006207.1	0	0	0		0	0	0
AC006210.1	0	1	1		0	2	2
AC006210.2	12	8	12		26	21	43
AC006213.1	3	1	5		0	2	1
AC006213.2	0	0	0		0	0	0
AC006213.3	2	3	1		3	1	1
AC006213.4	0	0	0		0	1	3
AC006213.5	0	1	0		0	0	0
AC006213.6	2	4	5		4	0	0
AC006213.7	0	0	0		0	0	0
AC006230.1	102	104	88		43	30	64
AC006236.1	0	0	0		0	0	0
AC006237.1	0	0	2		0	0	0
AC006238.1	0	1	0		1	2	1
AC006238.2	0	2	0		2	3	4
AC006249.1	0	0	0		0	0	0
AC006252.1	11	14	16		4	6	8
AC006254.1	6	3	9		7	4	6
AC006254.2	4	0	0		0	0	0
AC006254.3	1	3	0		0	0	1
AC006262.1	1	2	20		86	122	95
AC006262.2	63	42	147		38	12	42
AC006262.3	0	0	0		0	0	0
AC006262.4	0	0	0		0	0	0
AC006270.1	0	0	0		0	0	0
AC006270.2	0	0	0		0	0	0
AC006270.3	0	0	0		0	0	0
AC006272.1	0	0	1		0	0	0
AC006272.2	0	0	0		0	0	0
AC006273.1	6	1	13		14	4	10
AC006277.1	6	9	9		9	15	8
AC006288.1	0	0	0		0	0	0
AC006296.1	0	0	0		0	0	0
AC006296.2	0	0	0		0	0	0
AC006296.3	0	0	0		0	0	0
AC006299.1	0	1	0		0	0	0
AC006305.1	6	0	4		0	0	0
AC006305.2	0	0	0		0	0	0
AC006305.3	0	0	1		0	0	0
AC006320.1	0	0	0		0	0	0
AC006326.1	0	0	0		0	0	0
AC006328.1	0	0	0		0	0	0
AC006328.2	0	0	0		0	0	0
AC006329.1	161	215	135		142	137	147
AC006329.2	0	0	0		0	0	0
AC006330.1	7	6	6		2	6	5
AC006333.1	0	0	0		0	0	1
AC006333.2	63	69	43		71	69	54
AC006335.1	0	0	0		0	0	0
AC006335.2	0	0	0		0	0	0
AC006338.1	0	0	0		0	0	0
AC006338.2	0	0	0		0	0	0
AC006348.1	1	0	0		1	1	0
AC006349.1	0	0	0		0	1	0
AC006355.1	0	0	0		0	0	0
AC006355.2	0	0	0		0	0	0
AC006357.1	0	0	0		0	0	0
AC006362.1	0	0	0		0	0	0
AC006363.1	0	0	0		0	0	0
AC006364.1	0	2	0		0	0	1
AC006366.1	0	0	0		0	0	0
AC006369.1	4	3	1		2	0	5
AC006369.2	0	0	0		0	0	0
AC006372.1	0	1	0		0	0	0
AC006372.2	2	0	0		3	0	2
AC006372.3	0	0	1		0	0	1
AC006372.4	0	0	0		1	0	0
AC006378.1	1	6	5		10	7	6
AC006378.2	3	2	4		3	4	0
AC006380.1	0	0	0		0	0	0
AC006386.1	0	0	0		0	0	0
AC006386.2	1	0	0		0	1	0
AC006387.1	0	0	0		0	0	0
AC006390.1	0	0	0		0	0	0
AC006398.1	0	0	0		0	0	0
AC006427.1	0	0	0		0	0	0
AC006427.2	0	0	0		0	0	0
AC006435.1	0	0	0		0	0	0
AC006435.2	20	28	33		22	28	27
AC006435.3	0	0	0		0	0	0
AC006435.4	0	0	0		0	0	0
AC006435.5	0	0	0		1	0	0
AC006441.1	0	0	0		2	2	0
AC006441.2	0	0	0		0	0	0
AC006441.3	0	0	0		0	0	0
AC006441.4	0	0	0		0	0	0
AC006441.5	0	0	0		0	0	0
AC006445.1	0	1	0		0	0	0
AC006445.2	0	0	1		2	1	1
AC006445.3	0	0	0		0	0	0
AC006449.1	0	0	0		0	0	0
AC006449.2	0	0	0		0	0	0
AC006449.3	0	0	0		0	0	0
AC006449.5	0	0	0		0	0	0
AC006449.6	0	0	0		1	0	0
AC006449.7	0	0	0		0	0	0
AC006450.1	0	0	0		0	0	0
AC006450.2	0	0	1		0	1	2
AC006450.3	0	0	0		0	0	0
AC006452.1	0	0	0		1	0	0
AC006453.1	0	0	0		0	0	0
AC006453.2	21	13	17		33	17	17
AC006453.3	0	0	0		0	0	0
AC006453.4	0	0	3		0	0	0
AC006453.5	0	0	0		0	0	0
AC006455.1	0	0	0		0	0	0
AC006455.2	0	0	0		0	0	0
AC006455.3	0	0	0		0	0	0
AC006455.4	0	0	0		0	0	0
AC006455.5	0	0	0		0	0	0
AC006455.6	0	0	0		0	0	0
AC006455.7	0	0	0		0	0	0
AC006455.8	0	0	0		0	0	0
AC006457.1	0	0	0		0	0	0
AC006458.1	0	0	0		0	0	0
AC006459.1	0	0	0		0	0	0
AC006460.1	5	4	5		4	0	2
AC006460.2	24	23	32		14	9	10
AC006461.1	0	0	0		0	0	1
AC006463.1	0	0	0		0	0	0
AC006466.1	0	0	0		0	0	0
AC006478.1	0	0	0		0	0	0
AC006478.2	0	0	0		0	0	0
AC006480.1	1	3	2		0	1	3
AC006480.2	33	22	30		42	29	43
AC006482.1	0	0	0		0	0	0
AC006483.1	0	1	1		2	0	1
AC006483.2	0	1	2		0	0	0
AC006484.1	0	0	0		0	0	0
AC006486.1	1	2	1		1	1	0
AC006486.2	18	13	9		15	13	21
AC006487.1	2	0	0		0	0	0
AC006487.2	0	0	0		0	0	0
AC006499.1	0	0	0		0	0	0
AC006499.2	0	0	0		0	0	0
AC006499.3	0	0	0		0	0	0
AC006499.4	0	0	0		0	0	0
AC006499.5	0	0	0		0	0	0
AC006499.6	0	0	0		0	0	0
AC006499.7	0	0	0		0	0	0
AC006499.8	0	0	0		0	0	0
AC006504.1	13	26	18		25	24	20
AC006504.2	0	0	0		0	0	0
AC006504.3	8	15	19		14	15	11
AC006504.4	0	0	0		0	0	0
AC006504.5	299	424	277		391	344	424
AC006504.6	2	0	1		0	0	0
AC006504.7	9	8	16		21	33	28
AC006509.1	0	0	0		0	0	0
AC006509.2	0	0	0		0	0	0
AC006511.1	0	0	0		0	0	0
AC006511.2	1	5	1		1	1	2
AC006511.3	2	6	12		5	7	7
AC006511.4	0	0	0		0	0	0
AC006511.5	0	0	3		1	0	1
AC006511.6	0	0	0		2	0	1
AC006512.1	0	5	1		0	0	1
AC006512.2	0	0	1		0	0	0
AC006517.1	0	0	0		0	0	0
AC006517.2	0	0	2		0	0	0
AC006518.1	0	0	0		0	0	0
AC006518.2	0	0	0		0	0	0
AC006525.1	0	1	0		3	1	4
AC006529.1	0	0	0		0	0	0
AC006530.1	1	1	3		7	1	1
AC006538.1	2	9	1		3	0	7
AC006538.2	0	0	0		0	0	0
AC006538.3	0	0	0		0	0	0
AC006538.4	0	0	1		0	0	0
AC006539.1	0	0	0		1	0	0
AC006539.2	0	0	0		0	0	0
AC006539.3	0	0	0		0	0	0
AC006547.1	20	21	25		33	39	37
AC006547.2	0	0	0		0	0	0
AC006547.3	0	0	0		0	0	0
AC006548.1	0	0	0		0	0	0
AC006548.2	0	0	0		0	0	0
AC006548.3	0	0	0		0	0	0
AC006557.1	3	3	8		5	5	9
AC006557.2	0	0	2		0	0	0
AC006557.3	0	0	0		0	0	0
AC006557.4	0	0	0		0	0	0
AC006557.5	0	0	1		0	0	0
AC006557.6	0	0	0		0	0	0
AC006566.1	2	0	2		0	0	0
AC006566.2	0	0	0		0	0	0
AC006581.1	0	0	0		0	0	0
AC006581.2	0	0	0		0	1	0
AC006600.1	0	0	0		0	0	0
AC006600.2	1	0	1		0	0	0
AC006840.1	0	0	0		0	0	0
AC006924.1	0	0	0		0	0	0
AC006927.1	3	2	2		0	0	0
AC006927.2	0	0	0		0	0	0
AC006927.3	0	0	0		0	0	0
AC006927.4	0	0	0		0	0	0
AC006927.5	0	0	0		0	0	0
AC006942.1	0	0	0		0	0	0
AC006946.1	1	3	5		4	4	4
AC006946.2	40	57	45		54	66	44
AC006946.3	6	0	9		8	9	6
AC006947.1	0	0	1		0	0	0
AC006960.1	0	0	0		0	0	0
AC006960.2	0	0	0		0	0	0
AC006960.3	0	0	0		2	1	0
AC006963.1	0	0	0		0	0	0
AC006965.1	0	0	0		0	0	0
AC006967.1	0	0	0		0	0	0
AC006967.2	0	0	0		0	0	0
AC006967.3	0	0	0		0	0	0
AC006970.1	8	5	3		3	3	5
AC006970.2	2	6	1		0	0	2
AC006970.3	0	0	0		0	0	0
AC006971.1	1	2	1		4	1	1
AC006972.1	0	3	2		0	0	0
AC006974.1	0	0	0		0	0	0
AC006974.2	0	0	0		0	0	0
AC006978.1	118	139	113		62	88	80
AC006978.2	3	2	0		0	0	2
AC006986.1	0	0	0		0	0	0
AC006987.1	0	0	0		0	0	0
AC006989.1	0	0	0		0	0	0
AC006994.1	0	0	0		1	0	0
AC006994.2	0	1	0		0	0	0
AC007000.1	7	11	5		9	7	12
AC007000.2	2	1	0		3	1	1
AC007000.3	0	0	0		0	0	0
AC007001.1	0	0	0		0	0	0
AC007003.1	1	0	0		0	0	0
AC007009.1	0	0	0		0	0	0
AC007012.1	0	0	0		0	0	0
AC007012.2	0	0	0		0	0	0
AC007014.1	0	0	0		1	0	0
AC007014.2	4	4	3		4	2	3
AC007016.1	0	0	1		1	0	0
AC007029.1	0	1	4		1	0	0
AC007032.1	4	3	0		0	0	2
AC007036.1	1	1	0		2	0	0
AC007036.2	0	0	0		0	0	0
AC007036.3	0	0	0		0	0	0
AC007036.4	0	0	0		0	0	0
AC007036.5	0	0	0		1	1	0
AC007038.1	14	35	22		12	15	9
AC007038.2	14	25	26		31	35	48
AC007040.1	1	2	4		0	4	2
AC007040.2	19	42	19		10	7	8
AC007040.3	0	0	0		0	0	0
AC007041.1	11	12	12		9	7	12
AC007064.1	0	0	0		0	0	0
AC007064.2	3	1	4		0	0	1
AC007064.3	0	0	0		0	0	0
AC007064.4	0	0	0		0	0	0
AC007066.1	0	0	0		0	0	0
AC007066.2	58	76	65		83	69	88
AC007066.3	0	0	0		0	1	0
AC007068.1	0	0	0		0	0	0
AC007068.2	0	0	0		0	0	0
AC007091.1	0	0	0		0	0	0
AC007092.1	0	0	0		0	0	0
AC007098.1	31	18	18		21	14	14
AC007098.2	0	0	1		0	0	0
AC007099.1	0	0	1		0	0	0
AC007099.2	0	0	0		0	0	0
AC007099.3	0	0	0		0	0	0
AC007100.1	0	0	0		0	0	0
AC007100.2	0	0	0		0	0	0
AC007106.1	1	3	1		0	0	0
AC007106.2	0	0	0		0	0	0
AC007114.1	8	4	9		3	6	5
AC007114.2	4	4	2		3	5	5
AC007115.1	0	0	0		0	0	0
AC007126.1	0	0	0		0	0	0
AC007128.1	86	116	77		28	27	20
AC007128.2	14	13	9		5	2	0
AC007130.1	0	0	0		0	0	0
AC007132.1	0	0	0		0	0	0
AC007136.1	0	0	0		0	0	0
AC007151.1	0	0	0		1	0	0
AC007159.1	0	0	0		0	0	0
AC007160.1	0	0	0		0	2	1
AC007161.1	0	0	0		0	0	0
AC007161.2	0	0	0		0	0	0
AC007161.3	0	0	0		0	0	1
AC007163.1	0	0	0		0	0	0
AC007179.1	0	0	0		0	0	0
AC007179.2	0	0	0		0	0	0
AC007179.3	0	0	0		0	0	0
AC007182.1	0	0	0		0	0	0
AC007182.2	116	144	114		146	97	146
AC007182.3	0	0	0		0	0	0
AC007191.1	14	10	24		38	59	39
AC007192.1	0	3	0		1	1	1
AC007192.2	0	0	0		0	0	0
AC007193.1	0	0	0		0	0	0
AC007193.2	0	0	0		0	0	0
AC007193.3	0	0	0		0	0	0
AC007204.1	0	0	0		0	0	0
AC007204.2	0	0	0		0	0	0
AC007207.1	0	0	0		0	0	0
AC007215.1	0	0	0		0	0	0
AC007216.1	0	2	0		0	2	0
AC007216.2	6	6	5		9	5	10
AC007216.3	12	16	9		25	19	33
AC007216.4	0	8	7		9	8	1
AC007216.5	0	0	0		0	0	0
AC007218.1	0	0	0		0	0	0
AC007218.2	0	0	0		0	0	0
AC007218.3	0	0	0		0	0	0
AC007220.1	0	0	1		3	1	2
AC007220.2	0	0	0		1	1	0
AC007221.1	0	0	0		0	0	0
AC007222.1	0	0	0		0	0	0
AC007222.2	0	0	0		0	0	0
AC007223.1	0	0	0		0	0	0
AC007224.1	0	0	0		0	0	0
AC007224.2	0	0	0		1	0	0
AC007225.1	1	5	1		0	0	1
AC007225.2	0	0	0		0	0	0
AC007229.1	42	63	81		41	42	58
AC007237.1	0	0	0		0	0	0
AC007238.1	227	270	276		172	147	195
AC007240.1	1	1	0		1	3	3
AC007240.2	0	0	0		0	0	1
AC007240.3	1	3	1		8	10	4
AC007241.1	0	0	0		0	0	0
AC007241.2	0	0	0		0	0	0
AC007244.1	0	0	0		0	0	0
AC007250.1	0	1	0		1	0	2
AC007253.1	0	0	0		0	0	0
AC007255.1	4	7	29		2	9	3
AC007255.2	0	0	0		0	0	0
AC007256.1	16	15	7		4	2	13
AC007262.1	0	0	0		0	0	0
AC007262.2	0	1	1		0	0	0
AC007269.1	0	0	0		0	0	0
AC007271.1	0	0	0		0	0	0
AC007272.1	0	0	0		0	0	0
AC007274.1	0	0	0		0	0	0
AC007274.2	0	0	0		0	0	0
AC007274.3	0	0	0		0	0	0
AC007275.1	0	0	0		0	0	0
AC007277.1	0	0	0		0	0	0
AC007277.2	0	0	0		0	0	0
AC007278.1	0	0	0		0	0	0
AC007278.2	0	0	0		0	0	0
AC007279.1	1	2	1		4	1	0
AC007279.2	0	0	1		0	0	0
AC007283.1	0	0	0		0	0	0
AC007283.2	0	1	2		1	0	2
AC007285.1	10	17	18		7	5	7
AC007285.2	8	6	5		6	5	10
AC007292.1	4	1	4		6	3	10
AC007292.2	9	5	2		4	9	2
AC007292.3	0	0	0		0	0	0
AC007298.1	0	0	0		0	0	0
AC007298.2	0	0	0		0	0	0
AC007308.1	0	0	0		0	0	0
AC007312.1	0	0	0		0	0	0
AC007314.1	2	1	1		0	0	0
AC007317.1	0	0	0		0	0	0
AC007317.2	0	0	0		0	0	0
AC007318.1	3181	4002	3711		3948	3220	3843
AC007318.2	89	105	73		87	79	88
AC007319.1	8	14	12		17	15	21
AC007322.1	0	0	0		0	0	0
AC007322.2	0	0	0		0	0	0
AC007322.3	0	0	0		0	0	0
AC007322.4	0	0	0		0	0	0
AC007326.1	0	0	0		1	5	3
AC007326.2	0	0	0		0	0	0
AC007326.3	0	0	0		0	3	4
AC007326.4	0	0	0		0	0	0
AC007326.5	0	0	0		0	0	0
AC007327.1	0	0	0		0	0	0
AC007327.2	0	0	0		0	0	0
AC007333.1	0	0	0		0	1	0
AC007333.2	0	0	0		0	0	0
AC007336.1	8	15	8		12	8	19
AC007336.2	0	0	0		0	0	0
AC007336.3	0	0	0		0	0	0
AC007342.1	0	0	0		1	0	0
AC007342.2	0	0	0		0	0	0
AC007342.3	1	0	0		0	0	0
AC007342.4	0	0	0		0	0	0
AC007342.5	0	0	0		0	0	0
AC007342.6	2	2	1		1	7	0
AC007342.7	1	6	0		5	3	4
AC007342.8	0	0	0		0	0	0
AC007342.9	0	0	0		0	0	0
AC007343.1	0	0	0		0	0	0
AC007344.1	0	1	4		1	0	1
AC007346.1	0	0	0		0	0	0
AC007346.2	0	0	0		0	0	0
AC007347.1	0	0	1		0	2	1
AC007347.2	0	0	0		0	0	0
AC007349.1	0	0	0		0	0	0
AC007349.2	0	0	0		0	0	0
AC007349.3	0	0	0		0	0	0
AC007349.4	0	0	0		0	0	0
AC007350.1	0	0	0		0	0	0
AC007351.1	0	0	0		0	0	0
AC007351.2	0	0	0		0	0	0
AC007351.3	0	0	0		0	0	0
AC007351.4	0	0	0		0	0	0
AC007359.1	0	0	0		0	0	0
AC007362.1	0	1	0		2	3	3
AC007363.1	1	0	0		0	0	0
AC007364.1	1	4	2		2	0	0
AC007365.1	5	1	3		7	4	1
AC007365.2	0	0	0		0	0	0
AC007368.1	11	14	3		0	0	0
AC007370.1	2	0	0		0	0	0
AC007370.2	0	0	0		0	0	0
AC007375.1	0	0	0		0	0	1
AC007375.2	0	0	0		0	0	0
AC007375.3	0	0	0		0	0	0
AC007376.1	0	0	0		0	0	0
AC007376.2	0	0	0		0	0	0
AC007378.1	0	1	3		0	0	1
AC007381.1	0	0	0		0	0	0
AC007381.2	0	0	0		0	0	0
AC007382.1	0	0	0		0	0	0
AC007383.1	1	0	1		1	0	0
AC007383.2	0	0	0		0	0	0
AC007383.3	0	0	0		0	0	0
AC007383.4	0	0	0		0	0	0
AC007384.1	0	2	6		0	4	4
AC007386.1	1	0	1		0	0	0
AC007387.1	0	0	0		0	0	0
AC007387.2	0	0	0		0	1	0
AC007387.3	1	0	2		0	0	0
AC007389.1	3	0	1		2	2	2
AC007389.2	0	0	0		0	0	0
AC007389.3	0	2	0		0	0	1
AC007389.4	0	0	0		5	0	1
AC007389.5	0	0	3		2	0	1
AC007390.1	0	0	0		0	0	0
AC007390.2	20	14	20		24	21	31
AC007391.1	0	1	0		0	0	2
AC007391.2	0	0	0		0	0	0
AC007391.3	0	0	0		0	0	0
AC007394.1	0	0	0		0	0	0
AC007395.1	2	2	0		0	0	0
AC007402.1	0	0	0		0	0	0
AC007402.2	1	0	0		0	0	0
AC007403.1	0	0	0		0	0	0
AC007405.1	3	1	3		0	1	0
AC007405.2	0	5	0		0	0	0
AC007405.3	33	48	33		0	4	0
AC007405.4	0	0	0		0	0	0
AC007406.1	0	0	0		0	0	0
AC007406.2	0	0	0		2	0	0
AC007406.3	5	1	5		0	0	1
AC007406.4	0	0	0		0	1	0
AC007406.5	166	177	255		155	151	173
AC007422.1	0	0	0		0	0	0
AC007423.1	0	0	0		0	0	0
AC007424.1	0	0	0		0	0	0
AC007431.1	0	0	0		1	0	0
AC007431.2	0	0	0		0	0	0
AC007431.3	0	2	0		0	0	0
AC007432.1	0	0	0		0	0	0
AC007435.1	0	0	0		0	0	0
AC007435.2	0	4	4		1	4	1
AC007448.1	0	0	0		0	0	0
AC007448.2	0	0	0		0	0	0
AC007448.3	0	0	0		0	0	0
AC007448.4	1	0	3		3	4	2
AC007448.5	1	1	4		0	0	1
AC007450.1	0	0	0		0	0	0
AC007450.2	0	0	0		0	0	0
AC007450.3	0	0	0		0	0	0
AC007450.4	0	0	1		0	0	0
AC007458.1	0	0	0		0	0	0
AC007463.1	0	0	0		0	0	0
AC007463.2	0	0	0		0	0	0
AC007483.1	0	0	0		0	0	0
AC007485.1	0	1	2		1	3	0
AC007485.2	125	151	124		153	114	136
AC007490.1	0	0	0		0	0	0
AC007491.1	0	0	0		0	0	1
AC007493.1	0	0	0		0	0	0
AC007493.2	0	0	0		0	0	0
AC007494.1	0	1	3		0	0	0
AC007494.2	0	1	0		0	0	0
AC007494.3	0	0	1		0	0	1
AC007495.1	0	0	0		0	0	0
AC007496.1	2	0	1		2	0	1
AC007496.2	0	0	0		3	1	1
AC007496.3	0	0	0		2	0	4
AC007497.1	8	6	10		8	6	4
AC007497.2	0	0	0		0	0	0
AC007513.1	0	0	0		0	0	1
AC007527.1	0	0	0		0	0	0
AC007527.2	0	0	0		0	0	0
AC007528.1	0	0	0		0	0	3
AC007529.1	0	0	0		0	0	1
AC007529.2	1	0	5		0	1	0
AC007533.1	1	0	0		1	0	1
AC007535.1	0	0	0		0	0	0
AC007536.1	0	0	0		0	0	0
AC007537.1	0	0	0		0	0	0
AC007540.1	0	0	0		0	0	0
AC007541.1	5	20	10		11	5	11
AC007546.1	1	13	3		0	2	3
AC007546.2	0	0	0		0	0	0
AC007546.3	0	0	3		3	2	0
AC007547.1	0	0	1		0	0	0
AC007547.2	0	0	0		1	0	0
AC007547.3	0	0	0		0	0	0
AC007551.1	0	0	0		0	0	0
AC007551.2	0	2	0		0	0	0
AC007552.1	2	7	4		1	2	2
AC007552.2	2	4	0		5	0	0
AC007556.1	0	0	0		0	0	0
AC007557.1	0	0	0		0	0	0
AC007557.2	0	0	0		0	0	0
AC007557.3	0	0	0		0	0	0
AC007557.4	0	0	0		0	0	0
AC007559.1	1	0	0		1	0	0
AC007560.1	127	142	178		81	92	80
AC007562.1	0	0	0		0	0	0
AC007563.1	0	0	0		0	0	0
AC007563.2	0	0	0		0	0	0
AC007563.3	1	0	0		0	0	0
AC007563.4	0	0	0		0	0	0
AC007566.1	9	17	14		19	20	30
AC007566.2	0	0	0		0	0	0
AC007568.1	0	0	0		1	0	0
AC007569.1	6	3	7		3	1	3
AC007570.1	1	1	0		0	1	1
AC007595.1	0	0	0		0	0	0
AC007598.1	0	0	0		0	0	0
AC007598.2	0	0	0		0	0	0
AC007598.3	0	0	0		0	0	0
AC007599.1	0	0	0		0	0	0
AC007599.2	0	0	0		0	0	0
AC007601.1	0	0	0		0	0	1
AC007601.2	0	0	0		0	0	0
AC007603.1	0	0	0		0	0	0
AC007603.2	0	0	0		0	0	0
AC007603.3	0	0	0		0	0	0
AC007608.1	0	0	0		0	0	1
AC007608.2	0	0	0		0	0	0
AC007608.3	0	0	1		1	0	1
AC007608.4	0	0	0		0	0	0
AC007610.1	0	0	0		1	0	0
AC007610.2	2	4	4		1	0	1
AC007610.3	0	0	0		0	0	0
AC007610.4	2	3	1		4	2	6
AC007610.5	0	1	0		0	0	0
AC007611.1	9	6	13		0	0	0
AC007613.1	8	7	5		5	4	0
AC007614.1	0	0	0		0	0	0
AC007614.2	0	0	0		0	0	0
AC007618.1	0	0	0		0	0	0
AC007619.1	0	0	0		0	1	0
AC007619.2	0	0	0		0	0	0
AC007620.1	0	0	0		0	0	0
AC007620.2	0	0	0		0	0	0
AC007620.3	1	1	2		1	1	2
AC007621.1	1	0	0		0	0	0
AC007622.1	2	2	2		2	2	2
AC007622.2	15	18	22		8	17	17
AC007631.1	0	0	0		0	0	0
AC007637.1	1	0	0		0	0	0
AC007638.1	0	0	0		0	0	0
AC007638.2	0	0	0		0	0	0
AC007639.1	3	0	1		0	1	1
AC007649.1	0	0	0		0	0	0
AC007652.1	0	0	0		0	0	0
AC007652.2	0	0	0		0	0	0
AC007652.3	0	0	0		0	0	0
AC007655.1	0	0	0		0	1	0
AC007655.2	0	0	1		0	0	0
AC007656.1	0	0	0		0	0	0
[truncated: 57,370 more rows]
